# Supplementary material for: Machine Learning-Based Self-Induced Scratch Intensity Detection Using Feature Optimization and Multi-Channel Electromyogram Signals for Prevention of Lichenification
Source: Bioengineering (Basel). 2026 Jul 8;13(7):787. doi: 10.3390/bioengineering13070787 (PMC13405920; doi:10.3390/bioengineering13070787)
Supplement: Supplementary file 1 [file bioengineering-13-00787-s001.zip]

Archive with 738 entries (736 files):
- Features Formulas/
- Features Formulas/Feature Formulas Supplementary Material.pdf
- Supplementary Material - Performance Metrics/
- Supplementary Material - Performance Metrics/ALL_AdaBoost_polar.png
- Supplementary Material - Performance Metrics/ALL_CatBoost_polar.png
- Supplementary Material - Performance Metrics/ALL_Decision Tree_polar.png
- Supplementary Material - Performance Metrics/ALL_Extra Trees_polar.png
- Supplementary Material - Performance Metrics/ALL_Gradient Boosting_polar.png
- Supplementary Material - Performance Metrics/ALL_kNN_polar.png
- Supplementary Material - Performance Metrics/ALL_LDA_polar.png
- Supplementary Material - Performance Metrics/ALL_LightGBM_polar.png
- Supplementary Material - Performance Metrics/ALL_MLP_polar.png
- Supplementary Material - Performance Metrics/ALL_Naive Bayes_polar.png
- Supplementary Material - Performance Metrics/ALL_Random Forest_polar.png
- Supplementary Material - Performance Metrics/ALL_SVM_polar.png
- Supplementary Material - Performance Metrics/ALL_XGBoost_polar.png
- Supplementary Material - Performance Metrics/CH1+CH2_AdaBoost_polar.png
- Supplementary Material - Performance Metrics/CH1+CH2_CatBoost_polar.png
- Supplementary Material - Performance Metrics/CH1+CH2_Decision Tree_polar.png
- Supplementary Material - Performance Metrics/CH1+CH2_Extra Trees_polar.png
- Supplementary Material - Performance Metrics/CH1+CH2_Gradient Boosting_polar.png
- Supplementary Material - Performance Metrics/CH1+CH2_kNN_polar.png
- Supplementary Material - Performance Metrics/CH1+CH2_LDA_polar.png
- Supplementary Material - Performance Metrics/CH1+CH2_LightGBM_polar.png
- Supplementary Material - Performance Metrics/CH1+CH2_MLP_polar.png
- Supplementary Material - Performance Metrics/CH1+CH2_Naive Bayes_polar.png
- Supplementary Material - Performance Metrics/CH1+CH2_Random Forest_polar.png
- Supplementary Material - Performance Metrics/CH1+CH2_SVM_polar.png
- Supplementary Material - Performance Metrics/CH1+CH2_XGBoost_polar.png
- Supplementary Material - Performance Metrics/CH1+CH3_AdaBoost_polar.png
- Supplementary Material - Performance Metrics/CH1+CH3_CatBoost_polar.png
- Supplementary Material - Performance Metrics/CH1+CH3_Decision Tree_polar.png
- Supplementary Material - Performance Metrics/CH1+CH3_Extra Trees_polar.png
- Supplementary Material - Performance Metrics/CH1+CH3_Gradient Boosting_polar.png
- Supplementary Material - Performance Metrics/CH1+CH3_kNN_polar.png
- Supplementary Material - Performance Metrics/CH1+CH3_LDA_polar.png
- Supplementary Material - Performance Metrics/CH1+CH3_LightGBM_polar.png
- Supplementary Material - Performance Metrics/CH1+CH3_MLP_polar.png
- Supplementary Material - Performance Metrics/CH1+CH3_Naive Bayes_polar.png
- Supplementary Material - Performance Metrics/CH1+CH3_Random Forest_polar.png
- Supplementary Material - Performance Metrics/CH1+CH3_SVM_polar.png
- Supplementary Material - Performance Metrics/CH1+CH3_XGBoost_polar.png
- Supplementary Material - Performance Metrics/CH1_AdaBoost_polar.png
- Supplementary Material - Performance Metrics/CH1_CatBoost_polar.png
- Supplementary Material - Performance Metrics/CH1_Decision Tree_polar.png
- Supplementary Material - Performance Metrics/CH1_Extra Trees_polar.png
- Supplementary Material - Performance Metrics/CH1_Gradient Boosting_polar.png
- Supplementary Material - Performance Metrics/CH1_kNN_polar.png
- Supplementary Material - Performance Metrics/CH1_LDA_polar.png
- Supplementary Material - Performance Metrics/CH1_LightGBM_polar.png
- Supplementary Material - Performance Metrics/CH1_MLP_polar.png
- Supplementary Material - Performance Metrics/CH1_Naive Bayes_polar.png
- Supplementary Material - Performance Metrics/CH1_Random Forest_polar.png
- Supplementary Material - Performance Metrics/CH1_SVM_polar.png
- Supplementary Material - Performance Metrics/CH1_XGBoost_polar.png
- Supplementary Material - Performance Metrics/CH2+CH3_AdaBoost_polar.png
- Supplementary Material - Performance Metrics/CH2+CH3_CatBoost_polar.png
- Supplementary Material - Performance Metrics/CH2+CH3_Decision Tree_polar.png
- Supplementary Material - Performance Metrics/CH2+CH3_Extra Trees_polar.png
- Supplementary Material - Performance Metrics/CH2+CH3_Gradient Boosting_polar.png
- Supplementary Material - Performance Metrics/CH2+CH3_kNN_polar.png
- Supplementary Material - Performance Metrics/CH2+CH3_LDA_polar.png
- Supplementary Material - Performance Metrics/CH2+CH3_LightGBM_polar.png
- Supplementary Material - Performance Metrics/CH2+CH3_MLP_polar.png
- Supplementary Material - Performance Metrics/CH2+CH3_Naive Bayes_polar.png
- Supplementary Material - Performance Metrics/CH2+CH3_Random Forest_polar.png
- Supplementary Material - Performance Metrics/CH2+CH3_SVM_polar.png
- Supplementary Material - Performance Metrics/CH2+CH3_XGBoost_polar.png
- Supplementary Material - Performance Metrics/CH2_AdaBoost_polar.png
- Supplementary Material - Performance Metrics/CH2_CatBoost_polar.png
- Supplementary Material - Performance Metrics/CH2_Decision Tree_polar.png
- Supplementary Material - Performance Metrics/CH2_Extra Trees_polar.png
- Supplementary Material - Performance Metrics/CH2_Gradient Boosting_polar.png
- Supplementary Material - Performance Metrics/CH2_kNN_polar.png
- Supplementary Material - Performance Metrics/CH2_LDA_polar.png
- Supplementary Material - Performance Metrics/CH2_LightGBM_polar.png
- Supplementary Material - Performance Metrics/CH2_MLP_polar.png
- Supplementary Material - Performance Metrics/CH2_Naive Bayes_polar.png
- Supplementary Material - Performance Metrics/CH2_Random Forest_polar.png
- Supplementary Material - Performance Metrics/CH2_SVM_polar.png
- Supplementary Material - Performance Metrics/CH2_XGBoost_polar.png
- Supplementary Material - Performance Metrics/CH3_AdaBoost_polar.png
- Supplementary Material - Performance Metrics/CH3_CatBoost_polar.png
- Supplementary Material - Performance Metrics/CH3_Decision Tree_polar.png
- Supplementary Material - Performance Metrics/CH3_Extra Trees_polar.png
- Supplementary Material - Performance Metrics/CH3_Gradient Boosting_polar.png
- Supplementary Material - Performance Metrics/CH3_kNN_polar.png
- Supplementary Material - Performance Metrics/CH3_LDA_polar.png
- Supplementary Material - Performance Metrics/CH3_LightGBM_polar.png
- Supplementary Material - Performance Metrics/CH3_MLP_polar.png
- Supplementary Material - Performance Metrics/CH3_Naive Bayes_polar.png
- Supplementary Material - Performance Metrics/CH3_Random Forest_polar.png
- Supplementary Material - Performance Metrics/CH3_SVM_polar.png
- Supplementary Material - Performance Metrics/CH3_XGBoost_polar.png
- Supplementary Material - Performance Metrics/cm_ALL_AdaBoost_ADASYN.png
- Supplementary Material - Performance Metrics/cm_ALL_AdaBoost_Original.png
- Supplementary Material - Performance Metrics/cm_ALL_AdaBoost_Oversampling.png
- Supplementary Material - Performance Metrics/cm_ALL_AdaBoost_SMOTE ENN.png
- Supplementary Material - Performance Metrics/cm_ALL_AdaBoost_SMOTE.png
- Supplementary Material - Performance Metrics/cm_ALL_AdaBoost_Undersampling.png
- Supplementary Material - Performance Metrics/cm_ALL_CatBoost_ADASYN.png
- Supplementary Material - Performance Metrics/cm_ALL_CatBoost_Original.png
- Supplementary Material - Performance Metrics/cm_ALL_CatBoost_Oversampling.png
- Supplementary Material - Performance Metrics/cm_ALL_CatBoost_SMOTE ENN.png
- Supplementary Material - Performance Metrics/cm_ALL_CatBoost_SMOTE.png
- Supplementary Material - Performance Metrics/cm_ALL_CatBoost_Undersampling.png
- Supplementary Material - Performance Metrics/cm_ALL_Decision Tree_ADASYN.png
- Supplementary Material - Performance Metrics/cm_ALL_Decision Tree_Original.png
- Supplementary Material - Performance Metrics/cm_ALL_Decision Tree_Oversampling.png
- Supplementary Material - Performance Metrics/cm_ALL_Decision Tree_SMOTE ENN.png
- Supplementary Material - Performance Metrics/cm_ALL_Decision Tree_SMOTE.png
- Supplementary Material - Performance Metrics/cm_ALL_Decision Tree_Undersampling.png
- Supplementary Material - Performance Metrics/cm_ALL_Extra Trees_ADASYN.png
- Supplementary Material - Performance Metrics/cm_ALL_Extra Trees_Original.png
- Supplementary Material - Performance Metrics/cm_ALL_Extra Trees_Oversampling.png
- Supplementary Material - Performance Metrics/cm_ALL_Extra Trees_SMOTE ENN.png
- Supplementary Material - Performance Metrics/cm_ALL_Extra Trees_SMOTE.png
- Supplementary Material - Performance Metrics/cm_ALL_Extra Trees_Undersampling.png
- Supplementary Material - Performance Metrics/cm_ALL_Gradient Boosting_ADASYN.png
- Supplementary Material - Performance Metrics/cm_ALL_Gradient Boosting_Original.png
- Supplementary Material - Performance Metrics/cm_ALL_Gradient Boosting_Oversampling.png
- Supplementary Material - Performance Metrics/cm_ALL_Gradient Boosting_SMOTE ENN.png
- Supplementary Material - Performance Metrics/cm_ALL_Gradient Boosting_SMOTE.png
- Supplementary Material - Performance Metrics/cm_ALL_Gradient Boosting_Undersampling.png
- Supplementary Material - Performance Metrics/cm_ALL_kNN_ADASYN.png
- Supplementary Material - Performance Metrics/cm_ALL_kNN_Original.png
- Supplementary Material - Performance Metrics/cm_ALL_kNN_Oversampling.png
- Supplementary Material - Performance Metrics/cm_ALL_kNN_SMOTE ENN.png
- Supplementary Material - Performance Metrics/cm_ALL_kNN_SMOTE.png
- Supplementary Material - Performance Metrics/cm_ALL_kNN_Undersampling.png
- Supplementary Material - Performance Metrics/cm_ALL_LDA_ADASYN.png
- Supplementary Material - Performance Metrics/cm_ALL_LDA_Original.png
- Supplementary Material - Performance Metrics/cm_ALL_LDA_Oversampling.png
- Supplementary Material - Performance Metrics/cm_ALL_LDA_SMOTE ENN.png
- Supplementary Material - Performance Metrics/cm_ALL_LDA_SMOTE.png
- Supplementary Material - Performance Metrics/cm_ALL_LDA_Undersampling.png
- Supplementary Material - Performance Metrics/cm_ALL_LightGBM_ADASYN.png
- Supplementary Material - Performance Metrics/cm_ALL_LightGBM_Original.png
- Supplementary Material - Performance Metrics/cm_ALL_LightGBM_Oversampling.png
- Supplementary Material - Performance Metrics/cm_ALL_LightGBM_SMOTE ENN.png
- Supplementary Material - Performance Metrics/cm_ALL_LightGBM_SMOTE.png
- Supplementary Material - Performance Metrics/cm_ALL_LightGBM_Undersampling.png
- Supplementary Material - Performance Metrics/cm_ALL_MLP_ADASYN.png
- Supplementary Material - Performance Metrics/cm_ALL_MLP_Original.png
- Supplementary Material - Performance Metrics/cm_ALL_MLP_Oversampling.png
- Supplementary Material - Performance Metrics/cm_ALL_MLP_SMOTE ENN.png
- Supplementary Material - Performance Metrics/cm_ALL_MLP_SMOTE.png
- Supplementary Material - Performance Metrics/cm_ALL_MLP_Undersampling.png
- Supplementary Material - Performance Metrics/cm_ALL_Naive Bayes_ADASYN.png
- Supplementary Material - Performance Metrics/cm_ALL_Naive Bayes_Original.png
- Supplementary Material - Performance Metrics/cm_ALL_Naive Bayes_Oversampling.png
- Supplementary Material - Performance Metrics/cm_ALL_Naive Bayes_SMOTE ENN.png
- Supplementary Material - Performance Metrics/cm_ALL_Naive Bayes_SMOTE.png
- Supplementary Material - Performance Metrics/cm_ALL_Naive Bayes_Undersampling.png
- Supplementary Material - Performance Metrics/cm_ALL_Random Forest_ADASYN.png
- Supplementary Material - Performance Metrics/cm_ALL_Random Forest_Original.png
- Supplementary Material - Performance Metrics/cm_ALL_Random Forest_Oversampling.png
- Supplementary Material - Performance Metrics/cm_ALL_Random Forest_SMOTE ENN.png
- Supplementary Material - Performance Metrics/cm_ALL_Random Forest_SMOTE.png
- Supplementary Material - Performance Metrics/cm_ALL_Random Forest_Undersampling.png
- Supplementary Material - Performance Metrics/cm_ALL_SVM_ADASYN.png
- Supplementary Material - Performance Metrics/cm_ALL_SVM_Original.png
- Supplementary Material - Performance Metrics/cm_ALL_SVM_Oversampling.png
- Supplementary Material - Performance Metrics/cm_ALL_SVM_SMOTE ENN.png
- Supplementary Material - Performance Metrics/cm_ALL_SVM_SMOTE.png
- Supplementary Material - Performance Metrics/cm_ALL_SVM_Undersampling.png
- Supplementary Material - Performance Metrics/cm_ALL_XGBoost_ADASYN.png
- Supplementary Material - Performance Metrics/cm_ALL_XGBoost_Original.png
- Supplementary Material - Performance Metrics/cm_ALL_XGBoost_Oversampling.png
- Supplementary Material - Performance Metrics/cm_ALL_XGBoost_SMOTE ENN.png
- Supplementary Material - Performance Metrics/cm_ALL_XGBoost_SMOTE.png
- Supplementary Material - Performance Metrics/cm_ALL_XGBoost_Undersampling.png
- Supplementary Material - Performance Metrics/cm_CH1+CH2_AdaBoost_ADASYN.png
- Supplementary Material - Performance Metrics/cm_CH1+CH2_AdaBoost_Original.png
- Supplementary Material - Performance Metrics/cm_CH1+CH2_AdaBoost_Oversampling.png
- Supplementary Material - Performance Metrics/cm_CH1+CH2_AdaBoost_SMOTE ENN.png
- Supplementary Material - Performance Metrics/cm_CH1+CH2_AdaBoost_SMOTE.png
- Supplementary Material - Performance Metrics/cm_CH1+CH2_AdaBoost_Undersampling.png
- Supplementary Material - Performance Metrics/cm_CH1+CH2_CatBoost_ADASYN.png
- Supplementary Material - Performance Metrics/cm_CH1+CH2_CatBoost_Original.png
- Supplementary Material - Performance Metrics/cm_CH1+CH2_CatBoost_Oversampling.png
- Supplementary Material - Performance Metrics/cm_CH1+CH2_CatBoost_SMOTE ENN.png
- Supplementary Material - Performance Metrics/cm_CH1+CH2_CatBoost_SMOTE.png
- Supplementary Material - Performance Metrics/cm_CH1+CH2_CatBoost_Undersampling.png
- Supplementary Material - Performance Metrics/cm_CH1+CH2_Decision Tree_ADASYN.png
- Supplementary Material - Performance Metrics/cm_CH1+CH2_Decision Tree_Original.png
- Supplementary Material - Performance Metrics/cm_CH1+CH2_Decision Tree_Oversampling.png
- Supplementary Material - Performance Metrics/cm_CH1+CH2_Decision Tree_SMOTE ENN.png
- Supplementary Material - Performance Metrics/cm_CH1+CH2_Decision Tree_SMOTE.png
- Supplementary Material - Performance Metrics/cm_CH1+CH2_Decision Tree_Undersampling.png
- Supplementary Material - Performance Metrics/cm_CH1+CH2_Extra Trees_ADASYN.png
- Supplementary Material - Performance Metrics/cm_CH1+CH2_Extra Trees_Original.png
- Supplementary Material - Performance Metrics/cm_CH1+CH2_Extra Trees_Oversampling.png
- Supplementary Material - Performance Metrics/cm_CH1+CH2_Extra Trees_SMOTE ENN.png
- Supplementary Material - Performance Metrics/cm_CH1+CH2_Extra Trees_SMOTE.png
- Supplementary Material - Performance Metrics/cm_CH1+CH2_Extra Trees_Undersampling.png
- Supplementary Material - Performance Metrics/cm_CH1+CH2_Gradient Boosting_ADASYN.png
- Supplementary Material - Performance Metrics/cm_CH1+CH2_Gradient Boosting_Original.png
- Supplementary Material - Performance Metrics/cm_CH1+CH2_Gradient Boosting_Oversampling.png
- Supplementary Material - Performance Metrics/cm_CH1+CH2_Gradient Boosting_SMOTE ENN.png
- Supplementary Material - Performance Metrics/cm_CH1+CH2_Gradient Boosting_SMOTE.png
- Supplementary Material - Performance Metrics/cm_CH1+CH2_Gradient Boosting_Undersampling.png
- Supplementary Material - Performance Metrics/cm_CH1+CH2_kNN_ADASYN.png
- Supplementary Material - Performance Metrics/cm_CH1+CH2_kNN_Original.png
- Supplementary Material - Performance Metrics/cm_CH1+CH2_kNN_Oversampling.png
- Supplementary Material - Performance Metrics/cm_CH1+CH2_kNN_SMOTE ENN.png
- Supplementary Material - Performance Metrics/cm_CH1+CH2_kNN_SMOTE.png
- Supplementary Material - Performance Metrics/cm_CH1+CH2_kNN_Undersampling.png
- Supplementary Material - Performance Metrics/cm_CH1+CH2_LDA_ADASYN.png
- Supplementary Material - Performance Metrics/cm_CH1+CH2_LDA_Original.png
- Supplementary Material - Performance Metrics/cm_CH1+CH2_LDA_Oversampling.png
- Supplementary Material - Performance Metrics/cm_CH1+CH2_LDA_SMOTE ENN.png
- Supplementary Material - Performance Metrics/cm_CH1+CH2_LDA_SMOTE.png
- Supplementary Material - Performance Metrics/cm_CH1+CH2_LDA_Undersampling.png
- Supplementary Material - Performance Metrics/cm_CH1+CH2_LightGBM_ADASYN.png
- Supplementary Material - Performance Metrics/cm_CH1+CH2_LightGBM_Original.png
- Supplementary Material - Performance Metrics/cm_CH1+CH2_LightGBM_Oversampling.png
- Supplementary Material - Performance Metrics/cm_CH1+CH2_LightGBM_SMOTE ENN.png
- Supplementary Material - Performance Metrics/cm_CH1+CH2_LightGBM_SMOTE.png
- Supplementary Material - Performance Metrics/cm_CH1+CH2_LightGBM_Undersampling.png
- Supplementary Material - Performance Metrics/cm_CH1+CH2_MLP_ADASYN.png
- Supplementary Material - Performance Metrics/cm_CH1+CH2_MLP_Original.png
- Supplementary Material - Performance Metrics/cm_CH1+CH2_MLP_Oversampling.png
- Supplementary Material - Performance Metrics/cm_CH1+CH2_MLP_SMOTE ENN.png
- Supplementary Material - Performance Metrics/cm_CH1+CH2_MLP_SMOTE.png
- Supplementary Material - Performance Metrics/cm_CH1+CH2_MLP_Undersampling.png
- Supplementary Material - Performance Metrics/cm_CH1+CH2_Naive Bayes_ADASYN.png
- Supplementary Material - Performance Metrics/cm_CH1+CH2_Naive Bayes_Original.png
- Supplementary Material - Performance Metrics/cm_CH1+CH2_Naive Bayes_Oversampling.png
- Supplementary Material - Performance Metrics/cm_CH1+CH2_Naive Bayes_SMOTE ENN.png
- Supplementary Material - Performance Metrics/cm_CH1+CH2_Naive Bayes_SMOTE.png
- Supplementary Material - Performance Metrics/cm_CH1+CH2_Naive Bayes_Undersampling.png
- Supplementary Material - Performance Metrics/cm_CH1+CH2_Random Forest_ADASYN.png
- Supplementary Material - Performance Metrics/cm_CH1+CH2_Random Forest_Original.png
- Supplementary Material - Performance Metrics/cm_CH1+CH2_Random Forest_Oversampling.png
- Supplementary Material - Performance Metrics/cm_CH1+CH2_Random Forest_SMOTE ENN.png
- Supplementary Material - Performance Metrics/cm_CH1+CH2_Random Forest_SMOTE.png
- Supplementary Material - Performance Metrics/cm_CH1+CH2_Random Forest_Undersampling.png
- Supplementary Material - Performance Metrics/cm_CH1+CH2_SVM_ADASYN.png
- Supplementary Material - Performance Metrics/cm_CH1+CH2_SVM_Original.png
- Supplementary Material - Performance Metrics/cm_CH1+CH2_SVM_Oversampling.png
- Supplementary Material - Performance Metrics/cm_CH1+CH2_SVM_SMOTE ENN.png
- Supplementary Material - Performance Metrics/cm_CH1+CH2_SVM_SMOTE.png
- Supplementary Material - Performance Metrics/cm_CH1+CH2_SVM_Undersampling.png
- Supplementary Material - Performance Metrics/cm_CH1+CH2_XGBoost_ADASYN.png
- Supplementary Material - Performance Metrics/cm_CH1+CH2_XGBoost_Original.png
- Supplementary Material - Performance Metrics/cm_CH1+CH2_XGBoost_Oversampling.png
- Supplementary Material - Performance Metrics/cm_CH1+CH2_XGBoost_SMOTE ENN.png
- Supplementary Material - Performance Metrics/cm_CH1+CH2_XGBoost_SMOTE.png
- Supplementary Material - Performance Metrics/cm_CH1+CH2_XGBoost_Undersampling.png
- Supplementary Material - Performance Metrics/cm_CH1+CH3_AdaBoost_ADASYN.png
- Supplementary Material - Performance Metrics/cm_CH1+CH3_AdaBoost_Original.png
- Supplementary Material - Performance Metrics/cm_CH1+CH3_AdaBoost_Oversampling.png
- Supplementary Material - Performance Metrics/cm_CH1+CH3_AdaBoost_SMOTE ENN.png
- Supplementary Material - Performance Metrics/cm_CH1+CH3_AdaBoost_SMOTE.png
- Supplementary Material - Performance Metrics/cm_CH1+CH3_AdaBoost_Undersampling.png
- Supplementary Material - Performance Metrics/cm_CH1+CH3_CatBoost_ADASYN.png
- Supplementary Material - Performance Metrics/cm_CH1+CH3_CatBoost_Original.png
- Supplementary Material - Performance Metrics/cm_CH1+CH3_CatBoost_Oversampling.png
- Supplementary Material - Performance Metrics/cm_CH1+CH3_CatBoost_SMOTE ENN.png
- Supplementary Material - Performance Metrics/cm_CH1+CH3_CatBoost_SMOTE.png
- Supplementary Material - Performance Metrics/cm_CH1+CH3_CatBoost_Undersampling.png
- Supplementary Material - Performance Metrics/cm_CH1+CH3_Decision Tree_ADASYN.png
- Supplementary Material - Performance Metrics/cm_CH1+CH3_Decision Tree_Original.png
- Supplementary Material - Performance Metrics/cm_CH1+CH3_Decision Tree_Oversampling.png
- Supplementary Material - Performance Metrics/cm_CH1+CH3_Decision Tree_SMOTE ENN.png
- Supplementary Material - Performance Metrics/cm_CH1+CH3_Decision Tree_SMOTE.png
- Supplementary Material - Performance Metrics/cm_CH1+CH3_Decision Tree_Undersampling.png
- Supplementary Material - Performance Metrics/cm_CH1+CH3_Extra Trees_ADASYN.png
- Supplementary Material - Performance Metrics/cm_CH1+CH3_Extra Trees_Original.png
- Supplementary Material - Performance Metrics/cm_CH1+CH3_Extra Trees_Oversampling.png
- Supplementary Material - Performance Metrics/cm_CH1+CH3_Extra Trees_SMOTE ENN.png
- Supplementary Material - Performance Metrics/cm_CH1+CH3_Extra Trees_SMOTE.png
- Supplementary Material - Performance Metrics/cm_CH1+CH3_Extra Trees_Undersampling.png
- Supplementary Material - Performance Metrics/cm_CH1+CH3_Gradient Boosting_ADASYN.png
- Supplementary Material - Performance Metrics/cm_CH1+CH3_Gradient Boosting_Original.png
- Supplementary Material - Performance Metrics/cm_CH1+CH3_Gradient Boosting_Oversampling.png
- Supplementary Material - Performance Metrics/cm_CH1+CH3_Gradient Boosting_SMOTE ENN.png
- Supplementary Material - Performance Metrics/cm_CH1+CH3_Gradient Boosting_SMOTE.png
- Supplementary Material - Performance Metrics/cm_CH1+CH3_Gradient Boosting_Undersampling.png
- Supplementary Material - Performance Metrics/cm_CH1+CH3_kNN_ADASYN.png
- Supplementary Material - Performance Metrics/cm_CH1+CH3_kNN_Original.png
- Supplementary Material - Performance Metrics/cm_CH1+CH3_kNN_Oversampling.png
- Supplementary Material - Performance Metrics/cm_CH1+CH3_kNN_SMOTE ENN.png
- Supplementary Material - Performance Metrics/cm_CH1+CH3_kNN_SMOTE.png
- Supplementary Material - Performance Metrics/cm_CH1+CH3_kNN_Undersampling.png
- Supplementary Material - Performance Metrics/cm_CH1+CH3_LDA_ADASYN.png
- Supplementary Material - Performance Metrics/cm_CH1+CH3_LDA_Original.png
- Supplementary Material - Performance Metrics/cm_CH1+CH3_LDA_Oversampling.png
- Supplementary Material - Performance Metrics/cm_CH1+CH3_LDA_SMOTE ENN.png
- Supplementary Material - Performance Metrics/cm_CH1+CH3_LDA_SMOTE.png
- Supplementary Material - Performance Metrics/cm_CH1+CH3_LDA_Undersampling.png
- Supplementary Material - Performance Metrics/cm_CH1+CH3_LightGBM_ADASYN.png
- Supplementary Material - Performance Metrics/cm_CH1+CH3_LightGBM_Original.png
- Supplementary Material - Performance Metrics/cm_CH1+CH3_LightGBM_Oversampling.png
- Supplementary Material - Performance Metrics/cm_CH1+CH3_LightGBM_SMOTE ENN.png
- Supplementary Material - Performance Metrics/cm_CH1+CH3_LightGBM_SMOTE.png
- Supplementary Material - Performance Metrics/cm_CH1+CH3_LightGBM_Undersampling.png
- Supplementary Material - Performance Metrics/cm_CH1+CH3_MLP_ADASYN.png
- Supplementary Material - Performance Metrics/cm_CH1+CH3_MLP_Original.png
[truncated: 438 more entries]
